# Supplementary material for: Polygenic risk scores to stratify cancer screening should predict mortality not incidence
Source: NPJ Precis Oncol. 2022 May 30;6:32. doi: 10.1038/s41698-022-00280-w (PMC9151796; doi:10.1038/s41698-022-00280-w)
Supplement: Supplementary file 2 — Supplementary Data [file 41698_2022_280_MOESM2_ESM.xlsx]

## Sheet: User input marker AUC 0.75
Instructions. The highlighted cells are for user input. The yellow cells give the risk stratification for a marker that has discriminates incidence and mortality equally. The orange cells give risk stratification for a marker that discriminates mortality more strongly than incidence. The blue cells allow a user to enter the relative harms and benefits of a screening strategy. The green cells are …
Marker properties
	Marker does not discriminate between incidence and mortality			Marker discriminates between incidence and mortality
Proportion of population screened	0.5	0.33	0.1	0.5	0.33	0.1
Proportion of fatal cases detected	0.8	0.67	0.33	0.8	0.67	0.33
Proportion of all cases detected	0.8	0.67	0.33	0.7	0.5	0.2
Comparing screening strategies
	Relative harms and benefits of screening		Effects of screening		Net benefit of different screening strategies
	Relative benefit of avoiding a death vs. an overdiagnosis	Relative benefit of avoiding a death vs. screening one individual	Lives saved per 1000 screened	Overdiagnoses per 1000 screened	Screen All	Sreen using a marker does not discriminate between incidence and mortality			Screen using a marker that discriminates between incidence and mortality
						Screen top 50%	Screen top 33%	Screen top 10%	Screen top 50%	Screen top 33%	Screen top 10%
PSA	10	500	10	40	4	3.8	3.36	1.78	4.2	4.04	2.3
Pap Smear	30	1500	8	200	0.666667	0.733333	0.673333	0.373333	1.4	1.80667	1.24
Mammography	20	500	7	3	4.85	4.48	3.9295	2.0605	4.495	3.955	2.08
Mammography (alternative I)	15	350	7	3	3.94286	4.01143	3.61314	1.95829	4.03143	3.64714	1.98429
Mammography (alternative II)	10	500	7	3	4.7	4.36	3.829	2.011	4.39	3.88	2.05
Lung	15	350	3	20	-1.19048	-0.0952381	0.17381	0.264286	0.0380952	0.400476	0.437619
USER DEFINED	15	350	3	20	-1.19048	-0.0952381	0.17381	0.264286	0.0380952	0.400476	0.437619
USER DEFINED	15	350	3	20	-1.19048	-0.0952381	0.17381	0.264286	0.0380952	0.400476	0.437619
USER DEFINED	15	350	3	20	-1.19048	-0.0952381	0.17381	0.264286	0.0380952	0.400476	0.437619
USER DEFINED	15	350	3	20	-1.19048	-0.0952381	0.17381	0.264286	0.0380952	0.400476	0.437619

## Sheet: User input marker AUC 0.65
Instructions. The highlighted cells are for user input. The yellow cells give the risk stratification for a marker that has discriminates incidence and mortality equally. The orange cells give risk stratification for a marker that discriminates mortality more strongly than incidence. The blue cells allow a user to enter the relative harms and benefits of a screening strategy. The green cells are …
Marker properties
	Marker does not discriminate between incidence and mortality			Marker discriminates between incidence and mortality
Proportion of population screened	0.5	0.33	0.1	0.5	0.33	0.1
Proportion of fatal cases detected	0.7	0.5	0.2	0.7	0.5	0.2
Proportion of all cases detected	0.7	0.5	0.2	0.6	0.45	0.15
Comparing screening strategies
	Relative harms and benefits of screening		Effects of screening		Net benefit of different screening strategies
	Relative benefit of avoiding a death vs. an overdiagnosis	Relative benefit of avoiding a death vs. screening one individual	Lives saved per 1000 screened	Overdiagnoses per 1000 screened	Screen All	Sreen using a marker does not discriminate between incidence and mortality			Screen using a marker that discriminates between incidence and mortality
						Screen top 50%	Screen top 33%	Screen top 10%	Screen top 50%	Screen top 33%	Screen top 10%
PSA	10	500	10	40	4	3.2	2.34	1	3.6	2.54	1.2
Pap Smear	30	1500	8	200	0.666667	0.6	0.446667	0.2	1.26667	0.78	0.533333
Mammography	20	500	7	3	4.85	3.795	2.765	1.17	3.81	2.7725	1.1775
Mammography (alternative I)	15	350	7	3	3.94286	3.33143	2.45714	1.07429	3.35143	2.46714	1.08429
Mammography (alternative II)	10	500	7	3	4.7	3.69	2.69	1.14	3.72	2.705	1.155
Lung	15	350	3	20	-1.19048	-0.261905	-0.109524	0.047619	-0.128571	-0.0428571	0.114286
USER DEFINED	15	350	3	20	-1.19048	-0.261905	-0.109524	0.047619	-0.128571	-0.0428571	0.114286
USER DEFINED	15	350	3	20	-1.19048	-0.261905	-0.109524	0.047619	-0.128571	-0.0428571	0.114286
USER DEFINED	15	350	3	20	-1.19048	-0.261905	-0.109524	0.047619	-0.128571	-0.0428571	0.114286
USER DEFINED	15	350	3	20	-1.19048	-0.261905	-0.109524	0.047619	-0.128571	-0.0428571	0.114286

## Sheet: User input marker AUC 0.825
Instructions. The highlighted cells are for user input. The yellow cells give the risk stratification for a marker that has discriminates incidence and mortality equally. The orange cells give risk stratification for a marker that discriminates mortality more strongly than incidence. The blue cells allow a user to enter the relative harms and benefits of a screening strategy. The green cells are …
Marker properties
	Marker does not discriminate between incidence and mortality			Marker discriminates between incidence and mortality
Proportion of population screened	0.5	0.33	0.1	0.5	0.33	0.1
Proportion of fatal cases detected	0.9	0.775	0.42	0.9	0.775	0.42
Proportion of all cases detected	0.9	0.775	0.42	0.7	0.5	0.2
Comparing screening strategies
	Relative harms and benefits of screening		Effects of screening		Net benefit of different screening strategies
	Relative benefit of avoiding a death vs. an overdiagnosis	Relative benefit of avoiding a death vs. screening one individual	Lives saved per 1000 screened	Overdiagnoses per 1000 screened	Screen All	Sreen using a marker does not discriminate between incidence and mortality			Screen using a marker that discriminates between incidence and mortality
						Screen top 50%	Screen top 33%	Screen top 10%	Screen top 50%	Screen top 33%	Screen top 10%
PSA	10	500	10	40	4	4.4	3.99	2.32	5.2	5.09	3.2
Pap Smear	30	1500	8	200	0.666667	0.866667	0.813333	0.493333	2.2	2.64667	1.96
Mammography	20	500	7	3	4.85	5.165	4.64875	2.677	5.195	4.69	2.71
Mammography (alternative I)	15	350	7	3	3.94286	4.69143	4.32714	2.57029	4.73143	4.38214	2.61429
Mammography (alternative II)	10	500	7	3	4.7	5.03	4.5325	2.614	5.09	4.615	2.68
Lung	15	350	3	20	-1.19048	0.0714286	0.34881	0.414286	0.338095	0.715476	0.707619
USER DEFINED	15	350	3	20	-1.19048	0.0714286	0.34881	0.414286	0.338095	0.715476	0.707619
USER DEFINED	15	350	3	20	-1.19048	0.0714286	0.34881	0.414286	0.338095	0.715476	0.707619
USER DEFINED	15	350	3	20	-1.19048	0.0714286	0.34881	0.414286	0.338095	0.715476	0.707619
USER DEFINED	15	350	3	20	-1.19048	0.0714286	0.34881	0.414286	0.338095	0.715476	0.707619
